# Supplementary material for: Muscle Strength and Cardiovascular Health in MASLD: A Prospective Study
Source: Medicina (Kaunas). 2025 Feb 1;61(2):247. doi: 10.3390/medicina61020247 (PMC11857117; doi:10.3390/medicina61020247)
Supplement: Supplementary file 1 [file medicina-61-00247-s001.zip]

Archive with 1 entries (1 files):
- medicina-3369581-supplementary.pdf
